# Supplementary material for: Perioperative Blood Transfusion Impairs Overall Survival Following Radical Resection for Colorectal Cancer: A Propensity Score-Matched Analysis
Source: Cancers (Basel). 2026 Apr 9;18(8):1198. doi: 10.3390/cancers18081198 (PMC13115186; doi:10.3390/cancers18081198)
Supplement: Supplementary file 1 [file cancers-18-01198-s001.zip]

Archive with 1 entries (1 files):
- cancers-4204350-supplementary.pdf
